# Supplementary material for: Quantitative Brain MRI Metrics Distinguish Four Different ALS Phenotypes: A Machine Learning Based Study
Source: Diagnostics (Basel). 2023 Apr 24;13(9):1521. doi: 10.3390/diagnostics13091521 (PMC10177762; doi:10.3390/diagnostics13091521)
Supplement: Supplementary file 1 [file diagnostics-13-01521-s001.zip]

Archive with 1 entries (1 files):
- diagnostics-2274140-supplementary materials.pdf
